# Supplementary material for: Introducing the Brassica Information Portal: Towards integrating genotypic and phenotypic Brassica crop data
Source: F1000Res. 2017 Nov 15;6:465. Originally published 2017 Apr 12. [Version 2] doi: 10.12688/f1000research.11301.2 (PMC5428495; doi:10.12688/f1000research.11301.2)
Supplement: Supplementary file 2 [file f1000research-6-14007-s0001.tgz]

Archive with 1 entries (1 files):
- efbd935b-1494-48e5-a3ee-062529da2c36.docx
